# Supplementary material for: Robust and flexible platform for directed evolution of yeast genetic switches
Source: Nat Commun. 2021 Mar 23;12:1846. doi: 10.1038/s41467-021-22134-y (PMC7988172; doi:10.1038/s41467-021-22134-y)
Supplement: Supplementary file 3 — Supplementary Data 1 [file 41467_2021_22134_MOESM3_ESM.xlsx]

## Sheet: Cover sheet
	Supplementary Data 1. Primer list:
	Robust and flexible platform for directed evolution of yeast genetic switches
	Tominaga et al.

## Sheet: Primers _ plasmid cloning
Primer Name	Target	Sequence
pGK-F-mod	backbone vector	ATATAAAACGCTAGCGTCGACATG
crtI-R1	backbone vector	TATGCGGTGTGAAATACCGC
crtI-R2	backbone vector	AAACGCTAGCGTCGACATG
crtYB-F2	backbone vector	TGTTTGATGGTGGTTCCTCTTCGCTATTACGCCAG
pUC-seq-1	backbone vector	TATGGTGCACTCTCAGTACA
F1(NgoMIV)-F	backbone vector	CGAAAAGTGCCACCTGACGTCTAAGAAACCATTATTATCAT
pvuII-F	backbone vector	TTTCTCGCCACGTTCGCCGGCTTTCCCCGTCAAGCTCTAAA
Pgal1-Bts1-F	BTS1	AACTATAGCTAGCATGGAGGCCAAGATAGATGAGC
Bts1-Pgal1-R	BTS1	CCTCCATGCTAGCTATAGTTTTTTCTCCTTGACGTTAAAGTATAGAG
camR-VP48-R	camTA	AATTTATTTCAGATCTTACAACATGTCAAGGTCAAAATCGTC
(TDH3p)-crtI-F	crtI	CAAAACGCGTATGGGAAAAGAACAAGATCAGGATAAAC
crtI-BglII-R	crtI	AATGTCTGCTTGAAGAGATCTGGC
galI-crtI-R	crtI	CTTTTCCCATACGCGTTATAGTTTTTTCTCCTTGACGTTAAAGTATAG
CrtI fw	crtI	AACAAACAAAGTCGACATGGGAAAAGAACAAGATCA
CrtI rv	crtI	TAAATTCACGCGGCCGCTCAGAAAGCAAGAACACCAA
CrtI fw-2	crtI	AACAAACAAAGTCGACATGGGAAAAGAACAAGATCAGGATAAACCCACAGCTATCATC
CrtI rv-2	crtI	TAAATTCACGCGGCCGCTCAGAAAGCAAGAACACCAACGGATCGAGCGATCACGGCC
CrtYB fw	crtYB	CTCATATACACCTAGGATGACGGCTCTCGCATATTA
CrtYB fw-2	crtYB	CTCATATACACCTAGGATGACGGCTCTCGCATATTACCAGATCCATCTGATCTATA
CrtYB rv	crtYB	ATAAGAAATTCGCGGCCGGCCTTACTGCCCTTCCCATCCGCTCAT
hENT1-F	hENT1	AACAAACAAAGTCGAATGACAACCAGTCACCAGCC
hENT1-R	hENT1	CCGCACGCGTGTCGATTACACAATTGCCCGGAACAG
redHIS3-1 fw	HIS3red marker	TGTACTGAGAGTGCACCATAAATTCCTATTGTGAGGGTCAGTTATTTCAT
redHIS3-1 rv	HIS3red marker	GTGGAGATTGCGTAGCTAGGCGACATGGAC
redHIS3-2 fw	HIS3red marker	GTCCATGTCGCCTAGCTACGCAATCTCCAC
redHIS3-2 rv	HIS3red marker	CAGAGCATGTATCATATGGTCCAGAAACCC
redHIS3-3 fw	HIS3red marker	GGGTTTCTGGACCATATGATACATGCTCTG
redHIS3-3 rv	HIS3red marker	GACACGTATAGAATGATGCATTACCTTGTCATCTTCAGTAT
redLEU2-1 fw	LEU2red marker	TGTACTGAGAGTGCACCATAGTCAATGAAATGAACATTGATTTACTATCA
redLEU2-1 rv	LEU2red marker	CTGTCAGAAACGGCCTTAACGACGTAGTCGTCCTCCTCTTCAGTACTAAATCTACCAAT
yluxR-Duet (NcoI)-F	luxR	AGGAGATATACCATGGAAAACATCAACGCTGATGACAC
yluxR-Duet (AflII)-R	luxR	TTCTGTTCGACTTAATTAATTCTTAAAGTATGGACAATCAATAGCAC
LuxR-R	luxR	AATTTATTTCAGATCTTAATTCTTAAAGTATGGACAATCAATAGCACC
luxR-R	luxTA	AATTCAATTTATTTCAGATCTTAATTCTTAAAGTATGGACAATC
InF-luxTA(up)	luxTA	AAACGCTAGCGTCGACATGC
InF-luxTA(down)	luxTA	AATTTATTTCAGATCTTAATTCTTAAAGTATGGACAATC
LuxTA-C494A-R	luxTA	GGTAATCAAACCATAGGTCTTAGC
LuxTA-C494A-F	luxTA	GCTAAGACCTATGGTTTGATTACC
LuxTA-T748A-R	luxTA	GGAAATATCCCTAGAAGATTTACCTTC
LuxTA-T748A-F	luxTA	GAAGGTAAATCTTCTAGGGATATTTCC
luxR-VP48-R	luxTA	AATTTATTTCAGATCTTATAGCATATCAAGGTCGAAGTCATC
NLS-luxR	luxTA	AAGAAGAGAAAGGTTGAAAACATCAACGCTGATGACAC
MET15red-F	MET15red	GAAAAGTGCCACCTGCCTCAAAGTTACTGACGAAGC
MET15red-R	MET15red	CGGCATCTTTCTCGACTTCTCGACTGCGAATTAACAC
N-NLS-R	NLS	AACCTTTCTCTTCTTTTTTGGTGGACCTGG
AvrII-ADH1p-F	PADH1	GAGCCGTCATCCTAGGTG
AflII-ADH3p-R	PADH1	TTTATTCCTTAAGGGGTGTACAATATGGACTTCC
InF-PhlTA-R	phlTA	AATTTATTTCAGATCTTAGACCTTTCTCTTC
InF-PhlTA-F	phlTA	AAACGCTAGCGTCGACATGG
phlF-VP64-R	phlTA	AATTTATTTCAGATCTTATAACATATCAAGGTCGAAATCGTCTAATG
phlF-F	phlTA	AAACGCTAGCGTCGACATGGCTAGAACTCCATCCAG
phlF-NLS-R	phlTA	AATTTATTTCAGATCTTAGACCTTTCTCTTCTTTTTTGGTGG
phlF(F109L)-R	phlTA	GCATCTGAGGGCTTCACCACAAATAG
phlF(F109L)-F	phlTA	GTGGTGAAGCCCTCAGATGCGTTATTG
lacP-R	plac	TCATACATAGGATCCAACATACGAGCCGGAAGCATAAAGTGTAAAGCTGGCGTAATAGCGAAGAG
luxO5 multi-R	pluxO5	TTCGACCTTGCGTAACTTAACATTATCATCCGGATCACATACG
luxO5 multi-F	pluxO5	GCGTGTTTTTTATTCCTTAAGTTACGC
NheI-PGK1p-R	PPGK1	TGGCCTCCATGCTAGCGTTTTATATTTGTTGTAAAAAGTAGATAATTAC
AcsI-Ppgk1	PPGK1	ATTCAATTTATTTCGGCGCGCC
AflII-TDH3p	PTDH3	TACACCCCTTAAGGAATAAAAAACACGCTTTTTCAGTTCG
AflII-TDH3p-F	PTDH3	GGCTTAAGGAATAAAAAACACGCTTTTTCAGTTCGAG
(crtI)-TDH3p-R	PTDH3	CTTTTCCCATACGCGTTTTGTTTGTTTATGTGTGTTTATTCGAAACTAA
(BamHI)-Tety-F	ptetO7	TTTTGGATCCCGACTCACTATAGGGCGAATTG
(PstI)-Tety-R	ptetO7	TTTTCTGCAGTATAGTTTTTTCTCCTTGACGTTAAAGTATAGAG
pGK1-rtTA-inFusion-F	rtetTA	TATAGGGCGAATTGGAAAGATGCCGATTTGGGCG
pGK1-rtTA-inFusion-R	rtetTA	TCGAGGGGGGGCCCGAGCTTTAACGAACGCAGAATTTTCGAG
shble-D25A-F	sh ble	GAATTTTGGACTGCTAGATTGGGTTTCTC
shble-D25A-R	sh ble	GAGAAACCCAATCTAGCAGTCCAAAATTC
pgal1-NheI-R	synthetic promoter	CCATGTCGACGCTAGCTATAGTTTTTTCTCCTTGACGTTAAAGTATAGAG
operator-XhoI-F	synthetic promoter	CGGGCCCCCCCTCGAGCTATTACGCCAGCGGATCC
NsiI-prom-F	synthetic promoter	AAAACTGTATTATAAGTAAACTATTACGCCAGCGGATC
luxO3v2-NsiI	synthetic promoter	AAAACTGTATTATAAGTAAACTGAAAAAGCGTGTTTTTTATTCCTTAAGTTAC
luxO2v4-F	synthetic promoter	TTTTTTATTCCTTAAGCGCTATTACGCCAGCGGATCCACCTGTAGGATCGTACAGGTTTACGCAAGGTCGAACATAAGTACCTGTAGGATCGTACAGGTTTACGCAAGGTCGAACATAAGTACCTGTAGGATCGTACAGGTACG
phlO-gal1-F	synthetic promoter	TATGTATGATACGAAACGTACCGTATCGTTAAGGTAGCGTGGATGATAATGCGATTAGTTTTTTAGC
BamHI-phlO-R	synthetic promoter	TTCGTATCATACATAGGATCCGCTGGCGTAATAG
BamHI-camO-F	synthetic promoter	CAGCGGATCCCAGGCTCTATATCTGCGATATACTGAGCATGGATGATAATGCGATTAGTTTTTTAGC
BamHI-luxO-F	synthetic promoter	CAGCGGATCCACCTGTAGGATCGTACAGGTGGATGATAATGCGATTAGTTTTTTAGC
(crtYB)-gal1-R	synthetic promoter	TGCGAGAGCCGTCATCCTAGGTATAGTTTTTTCTCCTTGACGTTAAAGTATAGAG
(TDH3p)-AflII-tetO-F	synthetic promoter	TGTTTTTTATTCCTTAAGCCCGACTCACTATAGGGCGAATTG
(TDH3p)-AflII-luxO-F	synthetic promoter	TGTTTTTTATTCCTTAAGCCGGTTCCACCTGTAGGATC
(TDH3p)-AflII-phlO-F	synthetic promoter	TGTTTTTTATTCCTTAAGCCTATGTATGATACGAAACGTACCG
phlO-F	synthetic promoter	ATTTTTTCCGCCAGGATTTAATTAACCTATGTATGATACGAAACGTACCG
tet-F	synthetic promoter	GTGGAACCGGCTTAAGCGACTCACTATAGGGCGAATTG
phlO-F	synthetic promoter	GTGGAACCGGCTTAAGCCTATGTATGATACGAAACGTACCG
phl-F	synthetic promoter	CGCTATTACGCCAGCGGATCCATG
phl-R	synthetic promoter	CGCATTATCATCCGGATCACAACGCCAC
camO-F	synthetic promoter	CGCTATTACGCCAGCGGATCCCAG
camO-R	synthetic promoter	CGCATTATCATCCGGATCACATACGTATGCTC
lux-F	synthetic promoter	CTATTACGCCAGCGGATCCACC
lux-R	synthetic promoter	CGCATTATCATCCGGATCACATACGTACCTG
redURA3-1a fw	URA3red marker	CTGTATTATAAGTAAATGCATGTATACTAAACTCACAAATTAGAGCTTCAATTTAATTATATCAGTTATTACCCGCGAAT
redURA3-1b rv	URA3red marker	ATGAAGCTTTTTCTTTCCAATTTTTTTTTTTTCGTCATTATAGAAATCATTACGACCGAGATTCGCGGGTAATAACTGAT
redURA3-1c fw	URA3red marker	CGAAAAAAAAAAAATTGGAAAGAAAAAGCTTCATGGCCTTTATAAAAAGGAACTATCCAATACCTCGCCAGAACCAAGTA
redURA3-1d rv	URA3red marker	ATGCGTCCTACTTTACAGTCCTGTCTTATTGTTCTTGATTTGTGCCCCGTAAAATACTGTTACTTGGTTCTGGCGAGGTA
redURA3-2 fw	URA3red marker	GACTGTAAAGTAGGACGCATTGAACTCCAAAGAACAACAAGAGTTCCAAAAAG
redURA3-2 rv	URA3red marker	GCGGTATTTCACACCGCATATCGGACTCCGATGGGAACGGCAACGGTTGT
N-VP48-F	VP16	AAACGCTAGCGTCGACATGCCAGCCGATGCTTTGGATGATTTCGATTTG
plux-ymUkG1-F	ymUkG1	GTCGAATAAATACTAGAGAAAGAGGAGAAATACTAGCCATGGTCAGTGTCATCAAAGAAGAAATGAAG
plux-ymUkG1--R	ymUkG1	TTCTCTAGTATTTATTCGACTATAACAAACCATTTTCTTGCGTAAACCTGTACGATCCTACAGGTGGATC
dlacI-ymUkG1--R	ymUkG1	TTCTCGCGCAACGCGTTACTTAGAAGCTTGAGATGGCAAC
pRS416-SpeI-TADH1_fw	crtYB-BTS1 cassette	CGGGGGATCCACTAGTGGTACCGGGCCCCCCCTC
pRS416-SpeI-TPGK1_rv	crtYB-BTS1 cassette	CCGCTCTAGAACTAGTGAGCTCAGCTTTAACGAAC
PPGK1-SmaI-BTS1_fw	BTS1	CAAATATAAAACCCCGGGATGGAGGCCAAGATAGATG
TPGK1-SmaI-BTS1_rv	BTS1	TTTCGGCGCGCCCCCGGGTCACAATTCGGATAAGTGGT
GAL1min-TREmod rv	tetO7	CATCCACATACGTTCTCTATCACTGATAGGGAGTAAACTCGACATACGTTCTCTATCACT
TREmod-GAL1min fw	pGAL1-c	GAACGTATGTGGATGATAATGCGATTAG
EcoRI GAL1min rv	pGAL1-c	CCCCGAATTCTATAGTTTTTTCTCCTTGAC
XhoI TREmod fw	tetO7	TGGGTACCGGGCCCCCCCTCGAGTTTAC

## Sheet: Primers _ sequencing-colony PCR
Primer Name	Target	Sequence
crtI-R2	backbone vector	GTAATAGCGAAGAGGCCCG
crtI-R1	backbone vector	CAGCGGTTTCTTTACCAGAC										description
pvuII-F	backbone vector	ACCACCCTGAATTGACTCTC
NgoMIV-inFusion	backbone vector	CGTCCAGCCACCCATTTCTTGTGATTTAG
pUC-seq-1	backbone vector	CGTTGTAGCCGCCGTTGTTGTTATTGTAG
bla-ScaI-F	backbone vector	ATGACTTGGTTGAGTACTCACCAGTCACAGAAAAGCATC
pRS-HindIII-inFusion	backbone vector	CGGTATCGATAAGCTTGATATCGAATTCCTGCAGC
NgoMIV-inFusion	backbone vector	GACGGGGAAAGCCGGCG
red-marker check fw	backbone vector	GCGACACGGAAATGTTGAATAC
pRS-MCS_fw	backbone vector	TGCAAGGCGATTAAGTTGGG
pUC ori seq_rv	backbone vector	CGAGCATCACAAAAATCGACGCTC
AmpR seq_rv	backbone vector	CACCTATCTCAGCGATCTGTC
colEI-PciI-F	backbone vector	GCTGGCCTTTTGCTCACATG
Vec-BamHI-R	backbone vector	TACGTTTCGTATCATGGATCCGC
pRS-R2	backbone vector	TAAAGTGTAAAGCCTGGGGTG
pRS-R3	backbone vector	CACAATTCCACACAACATACGAGC
colE1-seq	backbone vector	TGTTCTTTCCTGCGTTATCC
phlF-R-20	backbone vector	AATTCAATTTATTTCAGATCTTAGACCTTTCTCTTC
pGK-F-mod	backbone vector	ATATAAAACGCTAGCGTCGACATG
pRS-seq	backbone vector	AGTCGGGAAACCTGTCGTG
COlE1-1	backbone vector	CTCACGCTGTAGGTATCTCAGTTC
up-bla	backbone vector	TTCCGTGTCGCCCTTATTCC
COlE1-2	backbone vector	TCTGACGCTCAGTGGAACGAAAAC
Bla-ScaI-R	backbone vector	CTGTGACTGGTGAGTACTCAACCAAG
pvuII-F	backbone vector	GCCTCTTCGCTATTACGC
LacZa_R	backbone vector	GCGGGCCTCTTCGCTATTAC
pUC-seq-1	backbone vector	AACCGTATTACCGCCTTTGAGTG
yble-R2	ble	AGTCCAAAATTCAACAGCACCAGC
camR_117-97	camTA	CAAGGTTGGTGGAGTAACACC
camR_258-236	camTA	CAAGAAAGTAGCCCAACCATCTC
camR_255-230	camTA	GAAAGTAGCCCAACCATCTCTTATAC
crtI-R1	CrtI	CTTGTTGTAATCTTGAGGGTTCG
crtI-R2	CrtI	CAATTCGGTGTATTGGAGCAAG
crtI-F	CrtI	GCCAACCAAGTTCTCGAATC
crtYB-F2	CrtYB	GACAGATCACTACTTCTACATGC
crtYB-F3	CrtYB	CCAAGAGACATAGACCAATAGC
hENT1-F1	hENT1	CATCCTGCTGGTGTTTCTGATC
hENT1-R1	hENT1	CCAATGGTGATAGTGAAGATGAAG
redHIS3m seq_fw-1	HIS3red marker	CTCTGTCGTAACCTTCAGTTCATCG
redHIS3m seq_fw-2	HIS3red marker	GAGCAGAAAGCCCTAGTAAAGCG
redHIS3m seq_fw-3	HIS3red marker	GATACTGAAGATGACAAGGTAATGC
yhsvTK(AfIII)-R	hsvTK	GTCTTCTTGGTCTTAAGGCGGTTC
lacI-R1	lacI	CAGGCGAAAATCCTGTTTGATG
lacI-F1	lacI	GTATGCCGGTGTCTCTTATC
LEU2-HpaI-F	LEU2	GATACCTGAGTATTCCCACAG
LEU2-ClaI-F	LEU2	GACACCTGTAGCATCGATAGC
LEU2-627-651(EcoRI)	LEU2	CATCAAGAACGAATTCCCTACATTG
LEU2(-7584)-F	LEU2	CTGTTCATTTACTTTGCGAAAAATATACCC
LEU2 check-NSF1(223-245)	LEU2	GATGCTGTAGTAGCTTCTGGTAG
LEU2 start	LEU2	TTCTAATGTCTGCCCCTATGTC
redLEU2m seq_rv-4	LEU2red marker	GGCACTAAGGGATATCGCATTATC
redLEU2m seq_rv-3	LEU2red marker	CAGACAAGATAGTGGCGATAGGGTC
redLEU2m seq_rv-2	LEU2red marker	CACCTGTAGCATCGATAGCAGC
redLEU2m seq_rv-1	LEU2red marker	CATGAACAAGGAAGTACAGGAC
MET15-F	MET15	CTCGTCGAATGCTAGGTC
crtYB-F2	MET15	GCTATTAATGCTGAAAACAAGAAGGC
MET15t-F	MET15red	ATGAGTGTGCGTAATGAGTTG
MET15-seq-F1	MET15red	CCATAAAAGGGAATCTGCAATTCTAC
MET15-seq-F2	MET15red	CCATCCATACAATGCCATCTC
MET15-seq-F3	MET15red	GGTGGTATTATTGTTGACTCTGG
MET15-seq-R1	MET15red	CATATACGGTGTTAGAAGATGACG
mUKG-449-472-F	mUkG1	AGAGATGGTTTCTTGATGGGTGATG
mUKG-170-145	mUkG1	ATATCGTAAGAGAATGGCAATGGAGC
GAL1-BSTAPI	PGAL1	TAGTTAAAGTGGTTATGCAGTTTTTGC
LEU2p-R	PLEU2	CTGTGTGTTCTCGTTATGTTGAG
LEU2p	PLEU2	TCGACGGTCGAGGAGAAC
PGK5'_Fw_plus5	PPGK1	CGTAGTTTTTCAAGTTCTTAGATGC
PGK1p-PmlI	PPGK1	ACCCTCATAAAGCACGTGGC
TDH3p-F	PTDH3	GACGGTAGGTATTGATTGTAATTCTGTAAATC
Ptdh3-R	Ptdh3-R	CCTATTTTGGGCATGTACGG
rtTA (stuI)-R	rtetTA	CGAGTTTCCTTGTCGTCAGG
rtTA (stuI)-F	rtetTA	AATGGAGTCGGTATCGAAGGC
rtTA (NruI)-R	rtetTA	GATGCACTTTAGCCCCGTCGC
rtTA (NruI)-F	rtetTA	TGTGCTCTCCTCTCACATCGC
ADH1t-F (R)	TADH1	GAGAAAGCAACCTGACCTAC
HIS3t-F	THIS3	GATACTGAAGATGACAAGGTAATGC
PGK3'_Rv_plus6	TPGK1	CTATTATTTTAGCGTAAAGGATGGGG
PGK1-R2	TPGK1	CTTTAACGAACGCAGAATTTTCGAG
PGK1t-ClaI	TPGK1	GGGAAAGAGAAAAGAAAAAAATTGATCTATCG
TDH3t-R	TTDH3	CACAAAGCTTTCAATCAATGAATCGAAAATG
Ttdh3-F	TTDH3	CTGATACATTGTGGATGCTGAG
URA3t-F	TURA3	CGACAAGTCAAACGGAACAACC
URA3t-F3	TURA3	TATTTGAGAAGATGCGGCCAG
URA3_554_558_F	URA3	AAAGAGACATGGGTGGAAGAGATGAAGG
URA3_283_310_F	URA3	GCTGACATTGGTAATACAGTCAAATTGC
URA3_437_410-R	URA3	CCTCTAGGTTCCTTTGTTACTTCTTCTG
URA3t-F2	URA3	TACGGGGCACAAATCAAGAAC
URA3-StuI-F	URA3	GTAACAAAGGAACCTAGAGGC
URA3 check R2	URA3	GGTGGGAAATTCGGTGGAACAC
URA3 check F2	URA3	CGAGGCATATTTATGGTGAAGGATAAG
redURA3m seq_fw-1	URA3red marker	CCACCAAGGAATTACTGGAGTTAG
redURA3m seq_fw-2	URA3red marker	GTTATTACCCGCGAATCTCGGTCG
redURA3m seq_fw-3	URA3red marker	CGTCCTACGATTGCACTCAACAGAC
