# Supplementary material for: Robust and flexible platform for directed evolution of yeast genetic switches
Source: Nat Commun. 2021 Mar 23;12:1846. doi: 10.1038/s41467-021-22134-y (PMC7988172; doi:10.1038/s41467-021-22134-y)
Supplement: Supplementary file 6 — Source Data [file 41467_2021_22134_MOESM6_ESM.xlsx]

## Sheet: Cover Sheet
	Source Data:
	Robust and flexible platform for directed evolution of yeast genetic switches
	Tominaga et al.

## Sheet: Fig. 2b
sample	GFP fluorescence [-] (average)	GFP fluorescence [-] (stdev)	sample	N	Column position	GFP fluorescence [-]
Dox (–), rtetTA (–), ptetO7-TBG (–)	52.8333	2.13854	Dox (–), rtetTA (–), ptetO7-TBG (–)	1	0.9	54.7
Dox (–), rtetTA (–), ptetO7-TBG (+)	604.667	19.5533		2	1	53.3
Dox (–), rtetTA (+), ptetO7-TBG (+)	2692.33	149.112		3	1.1	50.5
Dox (+), rtetTA (+), ptetO7-TBG (+)	6759	760.777	Dox (–), rtetTA (–), ptetO7-TBG (+)	1	1.9	583
				2	2	610
				3	2.1	621
			Dox (–), rtetTA (–), ptetO7-TBG (+)	1	2.9	2864
				2	3	2618
				3	3.1	2595
			Dox (–), rtetTA (+), ptetO7-TBG (+)	1	3.9	7635
				2	4	6378
				3	4.1	6264

## Sheet: Fig 3b
Median Fluorescence
							stdev
Source Pool (Run) #	Well	Dox 0 µg/mL	Dox 0.3 µg/mL	Dox 10 µg/mL	Fold-change (Dox 0.3 µg/mL)	Fold-change (Dox 10 µg/mL)	Dox 0 µg/mL	Dox 0.3 µg/mL	Dox 10 µg/mL	Fold-change (Dox 0.3 µg/mL)	Fold-change (Dox 10 µg/mL)
n/a	Wild type (average)	11314.3	23016	19411	2.04939	1.72366	1171.27	432.348	850.827	0.22097	0.123601
8	A5	3752	3685	3718	0.982143	0.990938
8	H2	2763	3023	2763	1.0941	1
8	A2	2813	2996	2890	1.06506	1.02737
8	F5	2890	2916	2996	1.009	1.03668
8	C5	2666	2813	3023	1.05514	1.13391
8	A4	3587	4332	4068	1.20769	1.1341
8	E2	2371	2595	2943	1.09447	1.24125
8	G5	2890	3398	3718	1.17578	1.28651
8	C2	2813	3106	3685	1.10416	1.30999
8	A1	3398	3718	4491	1.09417	1.32166
8	C1	2371	2738	3820	1.15479	1.61113
8	A6	10941	20721	18269	1.89389	1.66977
8	E1	3078	4698	5935	1.52632	1.9282
8	D3	1946	1843	4217	0.947071	2.16701
8	A3	3338	4179	7635	1.25195	2.2873
8	E5	2247	2864	5573	1.27459	2.4802
8	D5	5048	6098	13097	1.208	2.59449
8	B5	2890	2943	7499	1.01834	2.59481
8	H4	3134	4656	9140	1.48564	2.9164
8	F1	5989	23501	19632	3.92403	3.27801
8	F3	4411	17466	18106	3.95965	4.10474
8	G1	4371	18938	18269	4.33265	4.17959
8	F2	4573	13335	20535	2.91603	4.49049
8	E4	3278	6208	17154	1.89384	5.23307
8	E6	3398	9222	18434	2.71395	5.42496
8	D2	3460	18769	18938	5.42457	5.47341
8	B1	2458	12409	13824	5.04841	5.62408
8	G4	2916	15399	16400	5.28086	5.62414
8	D1	2738	3820	15963	1.39518	5.83017
8	B4	2371	6854	13949	2.89076	5.88317
8	C4	3051	8429	18106	2.7627	5.93445
8	C6	2480	3960	14989	1.59677	6.04395
8	D6	3078	7432	19110	2.41455	6.20858
8	H1	2503	5003	15679	1.9988	6.26408
8	G2	2618	4294	17624	1.64018	6.73186
8	F4	2788	23291	18938	8.35402	6.79268
8	G3	3106	14722	22267	4.73986	7.16903
8	B3	2247	9822	17001	4.37116	7.56609
8	H5	2227	11548	17943	5.18545	8.05703
8	B6	1843	7774	16108	4.21812	8.7401
8	C3	1827	4783	16400	2.61795	8.97646
8	B2	2054	6494	18601	3.16164	9.05599
8	D4	2371	4451	21480	1.87727	9.05947
8	H3	2110	5989	19632	2.83839	9.30427
8	E3	1670	5523	18269	3.30719	10.9395
11	F10	3162	3191	2788	1.00917	0.88172
11	C8	3368	3308	3134	0.982185	0.930523
11	B12	3308	3555	3429	1.07467	1.03658
11	D12	2813	3220	2916	1.14469	1.03662
11	B7	2839	3249	2969	1.14442	1.04579
11	H8	3249	3191	3398	0.982148	1.04586
11	B8	3023	3398	3191	1.12405	1.05557
11	A12	2738	3368	3249	1.23009	1.18663
11	C9	3491	4870	4332	1.39502	1.24091
11	E10	12864	21288	18106	1.65485	1.40749
11	E8	10746	20351	16253	1.89382	1.51247
11	D10	11040	21480	16849	1.94565	1.52618
11	G10	10941	21870	17154	1.9989	1.56786
11	A11	2072	2890	3249	1.39479	1.56805
11	H7	4532	7234	7169	1.5962	1.58186
11	D9	11240	22876	18269	2.03523	1.62536
11	H10	2571	3249	5882	1.26371	2.28783
11	C11	1981	3786	5233	1.91116	2.6416
11	A9	3078	4740	8354	1.53996	2.7141
11	F6	6732	20908	18434	3.10576	2.73827
11	C10	6854	23714	21097	3.45988	3.07806
11	D8	4698	16108	15125	3.42869	3.21946
11	B11	5140	23714	18434	4.61362	3.58638
11	F8	5280	14722	20535	2.78826	3.8892
11	E12	2690	3752	11240	1.3948	4.17844
11	H11	4740	26180	24362	5.52321	5.13966
11	F9	4294	26655	22267	6.2075	5.18561
11	F7	3368	6208	18269	1.84323	5.42429
11	E11	3752	21097	21674	5.62287	5.77665
11	G7	3652	14460	21288	3.95947	5.82913
11	B9	3162	7635	21288	2.41461	6.73245
11	D11	2916	21480	19632	7.36626	6.73251
11	E7	2393	10090	16253	4.21646	6.79189
11	G6	2414	7169	17309	2.96976	7.17026
11	A8	2916	22067	21288	7.56756	7.30041
11	D7	2969	14075	22267	4.74065	7.49983
11	B10	2813	13824	21288	4.91433	7.56772
11	G11	3523	18434	28903	5.23247	8.20409
11	G9	2247	20535	19282	9.13885	8.58122
11	C12	2308	15125	20351	6.55329	8.81759
11	H9	2247	13577	20169	6.04228	8.97597
11	G8	2371	11444	22876	4.82666	9.64825
11	A10	2642	19282	26180	7.29826	9.90916
11	A7	2091	17466	20908	8.35294	9.99904
11	H6	2329	7432	24805	3.19107	10.6505
11	C7	1999	15538	23928	7.77289	11.97
11	F11	2017	15125	25255	7.49876	12.5211
11	E9	2091	15538	26896	7.43089	12.8627
For plot overlay	column position	Dox 0 µg/mL	Dox 0.3 µg/mL	Dox 10 µg/mL	Fold-change (Dox 0.3 µg/mL)	Fold-change (Dox 10 µg/mL)
Wildt type-1	1.7	10182	22876	18434	2.24671
Wildt type-2	1.8	11240	23501	19989	2.09084
Wildt type-3	1.9	12521	22671	19810	1.81064
Wildt type-1	2.05					1.81045
Wildt type-2	2.15					1.77838
Wildt type-3	2.25					1.58214

## Sheet: Fig 3c
Median Fluorescence
	rTetTA (–)		rTetTA		rTetTAK8N, L131L
doxycycline (µg/mL)	average	stdev	average	stdev	average	stdev
0	2352.67	137.42	10252	1119.82	2116.33	21.9393
0.001	2227	34.641	10175	863.554	2193.67	46.188
0.003	2372.33	76.1337	11942.7	523.092	2450.67	12.7017
0.01	2481	77.9423	14004.7	775.938	3402.33	199.342
0.03	2248.67	105.642	15144	2288.83	5873.67	905.594
0.1	2492.33	179.238	17734.7	3925.73	10538.7	1620.34
0.3	2473	34.0441	16696	3647.7	16586.7	6261.46
1	2458.33	44.5009	16404	3203.02	15580	2071.83
3	2650.67	100.082	21008	1539.69	23808.3	1284.69
10	2571.67	61.9866	19940	806.617	22507.3	2713.72
30	2691	106.334	23514.7	974.936	23859	448.441

## Sheet: Fig 4b
	Median Fluorescence
	1-2E		1-6H		Wild type		PhlTA (-)
DAPG (µM)	average	stdev	average	stdev	average	stdev	average	stdev
0	1648.67	135.212	1637	95.5353	320	6.245	310.333	4.6188
0.01	1400	62.7933	1398.67	181.528	319.333	12.5033	303.333	5.68624
0.03	1290.67	38.0044	1217	144.045	318.333	9.07377	303	1.73205
0.1	713.667	44.6132	683	88.2213	321	1.73205	300.667	12.0139
0.3	492.667	12.7017	497.667	20.5508	320	3.4641	301.667	15.5349
1	381	14.1067	398.667	16.7432	327	4.58258	311.333	5.68624
3	388	12.53	398.333	20.2073	334	3	313.333	8.5049
10	458.667	16.7432	478.667	25.8134	395.333	24.1316	378.333	12.3423
30	578	23.8956	567.333	5.50757	467	19.0526	452	15.7162

## Sheet: Fig. 4c
	Median Fluorescence
	1-8D		Wild type		CamTA (-)
D-Camphor(µM)	average	stdev	average	stdev	average	stdev
0	1454.67	30.0222	1061.67	379.439	264.333	6.4291
0.1	1472.67	34.9619	880	45.6399	268.333	2.3094
0.3	1468	27.6225	880	53.3948	263.333	4.04145
1	1310	31.749	722.333	131.371	261	6.9282
3	988.667	45.0814	540.667	90.1628	257.333	4.50925
10	426	19	418	56.4004	258.667	7.57188
30	307.333	21.5019	384.667	16.2583	261	12.1244
100	237.333	12.5033	396.333	45.6545	254.333	1.1547

## Sheet: Fig. 4d
	Median Fluorescence
	1-11E		2-1E		2-4E		2-7E		Wild type		PhlTA (-)
DAPG (µM)	average	stdev	average	stdev	average	stdev	average	stdev	average	stdev	average	stdev
0	445	10.583	444	15.5885	489.667	46.5224	501	37.027	379	55.1543	384.333	6.80686
0.1	441.333	19.5021	597.667	24.0278	845.667	133.35	538.667	39.1706	384.5	41.7193	379.333	33.8575
0.3	474.333	8.5049	1060	73.3008	1870.67	467.239	918.667	186.334	398.5	27.5772	414	4
1	521.667	7.0946	3016.33	138.298	3846.33	196.876	2709	621.589	406.5	54.4472	421.667	13.8684
3	1138.33	52.9748	4144	171.852	4540	338.395	4281.67	122.517	419.5	53.033	434.667	21.4554
10	3340	150.01	4858	196.275	5496.67	1124.57	5068	266.736	469	97.5807	472.667	13.2035
30	4221	226.872	5193	332.152	5486.33	457.588	4770.67	174.038	536	43.8406	509.333	4.50925
100	4872.67	199.242	6363.33	288.836	5882.33	566.394	4693.33	583.875	585.5	3.53553	496.333	31.8957

## Sheet: Fig 4f
	Median Fluorescence
	1-4A		1-5E		2-4F		Wild type		LuxTA (-)
HSL (µM)	average	stdev	average	stdev	average	stdev	average	stdev	average	stdev
0	288.333	15.6312	272.667	18.23	283	10.1489	299.667	6.80686	254.333	8.02081
0.1	283.667	33.7095	292.667	33.0202	323.333	36.6924	329	6.9282	279.667	4.04145
0.3	328	13.0767	245.667	44.7363	430.333	54.1695	339	6.9282	265.333	20.0333
1	374	5.56776	249	60.696	944.333	81.3286	339	6.245	295.333	13.5769
3	476	30.4138	282	61.1474	1607.33	82.5611	333	7.54983	284.667	5.1316
10	927.333	78.5196	420.667	4.6188	1504.67	76.2714	331	7.93725	282	6.55744
30	1396.67	89.3159	704.667	33.2616	658.333	46.1988	319	3	288.333	15.6312
100	1572	476.646	1437.33	30.0222	683.333	162.386	360.667	12.5033	287.667	12.0968

## Sheet: Fig. S9a
Median Fluorescence
	DAPG (µM)
well	0	5	Fold-change
2E	133	19.3	6.89119
4E	168	26.4	6.36364
5D	176	27.9	6.30824
6H	139	22.1	6.28959
3H	163	26.9	6.05948
6E	163	26.9	6.05948
1A	193	31.9	6.05016
8F	172	28.6	6.01399
4B	173	28.9	5.98616
5G	135	22.7	5.94714
4A	175	29.7	5.89226
3A	157	26.7	5.88015
4G	149	25.5	5.84314
11H	150	25.7	5.83658
3B	161	27.6	5.83333
8H	158	27.1	5.83026
6A	165	28.4	5.80986
1G	155	26.7	5.80524
7C	149	25.7	5.79767
7G	149	25.7	5.79767
2H	163	28.4	5.73944
8C	179	31.3	5.71885
5H	191	33.4	5.71856
1C	145	25.5	5.68627
9F	195	34.3	5.68513
4H	136	24.1	5.64315
5B	146	25.9	5.63707
2B	188	33.4	5.62874
3F	139	24.8	5.60484
4C	139	25	5.56
10A	146	26.7	5.46816
10F	163	30	5.43333
9E	173	31.9	5.4232
10H	146	27.4	5.32847
9D	158	29.7	5.31987
9G	200	37.9	5.27704
11B	139	26.4	5.26515
3E	100	19.1	5.2356
8B	167	31.9	5.23511
10E	151	28.9	5.22491
12E	179	34.3	5.21866
12C	160	30.8	5.19481
5C	191	36.8	5.19022
12B	178	34.3	5.1895
11A	149	28.9	5.15571
8G	172	33.7	5.10386
6C	191	37.9	5.03958
10C	139	27.6	5.03623
11E	160	31.9	5.01567
2G	124	24.8	5
12A	154	31.1	4.95177
7B	200	41	4.87805
2A	125	27.1	4.61255
4F	104	22.9	4.54148
6F	163	36.2	4.50276
8E	89	20	4.45
1E	98.2	22.5	4.36444
5E	78.4	18.1	4.33149
10D	161	37.2	4.32796
11F	79.9	20.9	3.82297
3G	58.3	18.8	3.10106
7F	209	73	2.86301
1B	53.3	18.8	2.83511
8A	50.5	18.3	2.75956
8D	35.9	18.6	1.93011
11G	31.9	17	1.87647
11D	32.8	17.5	1.87429
4D	26.4	16.3	1.61963
9C	23.1	16.4	1.40854
7E	23.5	16.8	1.39881
5F	21.3	16	1.33125
10B	21.7	16.7	1.2994
10G	20.9	16.5	1.26667
7A	22.7	18.1	1.25414
9B	20.4	16.7	1.22156
2C	20.7	17.5	1.18286
5A	27.1	23.9	1.13389
11C	17	16.8	1.0119
1H	15.4	15.8	0.974684
6G	15.1	15.5	0.974194
12D	15.5	16	0.96875
6B	13.6	14.1	0.964539
2D	15.1	15.7	0.961783
7H	16.3	17	0.958824
9H	16.1	16.8	0.958333
1F	16	16.7	0.958084
2F	17.2	18.3	0.939891
7D	14.9	16	0.93125
9A	18.6	20	0.93
3D	14.5	15.8	0.917722
3C	15.4	16.8	0.916667
6D	15.4	17.3	0.890173
1D	36.2	43.7	0.828375

## Sheet: Fig. S10c
	GFP fluorescence
#	well	D-Camphor 0 µM	D-Camphor 50 µM	Fold-change	D-Camphor 0 µM (stdev)	D-Camphor 50 µM (stdev)	Fold-change (stdev)
1
2	8D	305600	176290	1.73351
3	1B	296353	181674	1.63124
4	3D	273320	169251	1.61488
5	3E	280893	174408	1.61055
6	5D	293957	183966	1.59789
7	4H	310009	195410	1.58645
8	6D	289426	184625	1.56764
9	3G	288839	184627	1.56445
10	1A	325214	208157	1.56235
11	11G	266925	172413	1.54817
12	10F	281425	182674	1.54059
13	11C	262293	170270	1.54045
14	4D	264395	173517	1.52374
15	4E	277740	183595	1.51279
16	5H	321030	212519	1.51059
17	11H	307741	204912	1.50182
18	8F	291256	196471	1.48244
19	2C	277758	189121	1.46868
20	12C	272295	186434	1.46054
21	4F	293774	201312	1.4593
22	5F	284624	195720	1.45424
23	3F	279239	192377	1.45152
24	11F	260507	179510	1.45121
25	5B	286824	198687	1.4436
26	3H	285673	198291	1.44068
27	6F	262834	182550	1.43979
28	2B	311809	216734	1.43867
29	8E	261656	182168	1.43634
30	10E	258327	181196	1.42568
31	6E	276064	194159	1.42184
32	7C	283615	201929	1.40453
33	4A	276606	197425	1.40107
34	8A	293861	210019	1.39921
35	12D	261980	187326	1.39852
36	11B	265505	190498	1.39374
37	6B	260282	186766	1.39363
38	8B	310142	222841	1.39176
39	10H	290705	209045	1.39063
40	7E	300913	216779	1.38811
41	2G	258336	187994	1.37417
42	5G	306722	223616	1.37165
43	12A	293758	216911	1.35428
44	1D	251722	187583	1.34192
45	3A	339949	253723	1.33984
46	10A	350358	261550	1.33955
47	7D	270262	202175	1.33677
48	3B	268853	202273	1.32916
49	6H	272721	205533	1.3269
50	6C	278703	212374	1.31232
51	7G	261930	200650	1.30541
52	12B	302370	231860	1.30411
53	5C	287345	220693	1.30201
54	7H	264486	204332	1.29439
55	4G	291207	226241	1.28715
56	4C	275086	214693	1.2813
57	8H	287575	224643	1.28014
58	12E	270608	211447	1.27979
59	1C	293823	229656	1.2794
60	1F	267638	210696	1.27026
61	5A	322979	254881	1.26718
62	1G	299071	236733	1.26333
63	6G	285589	226447	1.26117
64	10C	265483	211287	1.2565
65	11E	243795	196025	1.24369
66	9C	283789	228398	1.24252
67	9B	315951	254907	1.23948
68	11A	287541	233051	1.23381
69	8G	267748	217738	1.22968
70	7B	271031	222221	1.21965
71	3C	259227	212719	1.21864
72	1E	207239	170350	1.21655
73	11D	245375	205808	1.19225
74	2E	252008	212199	1.1876
75	10G	270241	227884	1.18587
76	7A	267038	225334	1.18508
77	6A	306189	260050	1.17742
78	2A	298644	255172	1.17036
79	8C	277160	237958	1.16474
80	9E	204223	176484	1.15718
81	9F	280088	245504	1.14087
82	2D	254824	223405	1.14064
83	10D	263506	240156	1.09723
84	4B	302073	277834	1.08724
85	2F	257480	237698	1.08322
86	9A	289969	272770	1.06305
87	7F	176543	171823	1.02747
88	9D	329586	323077	1.02015
89	2H	292332	291049	1.00441
90	Wild type	166054	168953	1.01758	5655.04	18900.7	0.110758
91	10B	302959	307631	0.984813
92	5E	287342	295083	0.973767
93	9H	287137	305079	0.941189
94	1H	303166	323148	0.938165
95	9G	398504	496235	0.803055
96
For plot overlay
sample	Column position	D-Camphor 0 µM	D-Camphor 50 µM	Fold-change
1-4A (1)	89.8	160477	153507	0.956567
1-4A (2)	90	165902	190029	1.14543
1-4A (3)	90.2	171784	163323	0.950746

[truncated: 12 more sheets: Fig. S12, Fig. S13a, Fig. 13b, Fig. S13c, Fig. 13d, Fig. S15a, Fig. S15b, Fig. S15c, Fig. S15d, Fig. S17, Fig. S18, Fig. S19]
